# Supplementary material for: PS1 Affects the Pathology of Alzheimer’s Disease by Regulating BACE1 Distribution in the ER and BACE1 Maturation in the Golgi Apparatus
Source: Int J Mol Sci. 2022 Dec 18;23(24):16151. doi: 10.3390/ijms232416151 (PMC9782474; doi:10.3390/ijms232416151)
Supplement: Supplementary file 1 [file ijms-23-16151-s001.zip]

Archive with 1 entries (1 files):
- ijms-2059792-supplementary.pdf
